# Supplementary material for: Production of β-ionone by combined expression of carotenogenic and plant CCD1 genes in Saccharomyces cerevisiae
Source: Microb Cell Fact. 2015 Jun 12;14:84. doi: 10.1186/s12934-015-0273-x (PMC4464609; doi:10.1186/s12934-015-0273-x)
Supplement: Additional file 2: — Primers used in the study. [file 12934_2015_273_MOESM2_ESM.xlsx]

## Sheet: Sheet1
Additional file 2.- Primers used in the study
Overlapping nucleotides are in bold face
Nº	Name	Sequence (5' to 3')
1	Fw USER pXI-5	ATCCGCTCTAACCGAA AAGGAAGGAG
2	Rv USER pXI-5	GTAGATACGTTGTTGACACTTCTAA
3	Fw USER pXI3/X2	ATCGCGTGCATTCATCCGCTCTAA
4	Rv USER pXI3/X2	ATCGCACGCATTCCGTTGGTAGATA
5	Fw TEF1	CTAACTCCTTCCTTTTCGGTTAGAGCGGAU-GCACACACCATAGCTTCAAAATGTTTC
6	Rv tHMG1	CTTATTTAGAAGTGTCAACAACGTATCTACTTAGGATTTAATGCAGGTGACGGACC
7	Fw BtsI	ATCAACGGGU-AAAAAATGGAGGCCAAGATAGATGA
8	Rv BtsI	CGTGCGAU-TCACAATTCGGATAAGTGGTC
9	Fw CrtYB	AGCGATACGU-AAAAAATGACTGCCTTAGCATACTATC
10	Rv CrtYB	CACGCGAU-TTATTGACCTTCCCAACCAGA
11	Fw CrtI	ATCAACGGGU-AAAAAATGGGTAAAGAACAAGATCAAGAC
12	Rv CrtI	CGTGCGAU-TTAAAAAGCCAAAACACCTACTGAT
13	Fw PhCCD1	AGCGATACGU-AAAAAATGGGTAGAAAAGAATCAGATGAC
14	Rv PhCCD1	CACGCGAU-TCATAACTTGGCTTGTTCTTGTATT
15	Fw TEF1	ACCCGTTGAU-TTGTAATTAAAACTTAGATTAGATTGCT
16	Rv GPK1	ACGTATCGCU-TTGTTTTATATTTGTTGTAAAAAGTAGATAA
17	Fw P426-Crtyb	GTAGTTATGTCTGGTTGGGAAGGTCAATAAGAATTCGATATCAAGCTTATCGATACCGTC
18	Rv P426-Crtyb	GATAGTATGCTAAGGCAGTCATTTTTTTACTAGTTCTAGAATCCGTCGAAACT
19	Fw P426 Crti	CTAGATCAGTAGGTGTTTTGGCTTTTTAAGAATTCGATATCAAGCTTATCGATACCGTC
20	Rv P426 Crti	CTTGTCTTGATCTTGTTCTTTACCCATTTTTTACTAGTTCTAGAATCCGTCGAAACT
21	Fw P426-Ccd1	GAACAAATACAAGAACAAGCCAAGTTATGAGAATTCGATATCAAGCTTATCGATACCGTC
22	Rv P426-Cccd1	CATCTGATTCTTTTCTACCCATTTTTTTACTAGTTCTAGAATCCGTCGAAAC
23	Fw CrtYB	AGTTTCGACGGATTCTAGAACTAGTAAAAAATGACTGCCTTAGCATACTATCAAATC
24	Rv CrtYB	GACGGTATCGATAAGCTTGATATCGAATTCTTATTGACCTTCCCAACCAGACATAACTAC
25	CrtI	AGTTTCGACGGATTCTAGAACTAGTAAAAAATGGGTAAAGAACAAGATCAAGACAAG
26	CrtI	GACGGTATCGATAAGCTTGATATCGAATTCTTAAAAAGCCAAAACACCTACTGATCTAG
27	Fw CCD1	AGTTTCGACGGATTCTAGAACTAGTAAAAAAATGGGTAGAAAAGAATCAGATGAC
28	Rv CCD1	GACGGTATCGATAAGCTTGATATCGAATTCTCATAACTTGGCTTGTTCTTG
29	Fw P426 DG	GTTTTGGGACGCTCGAAGGCTTTAATTTGCGCTCACTGGCCGTCGTTTTACAAC
30	Rv P426 DG	ATTCTTTGAAATGGCGAGTATTGATAATGAGCGCGTAATACGACTCACTATAG
31	Fw pGPD	ATTCGCCCTATAGTGAGTCGTATTACGCGCTCATTATCAATACTCGCCATTTCAAAG
32	Rv tCYC1	CACGACGTTGTAAAACGACGGCCAGTGAGCGCAAATTAAAGCCTTCGAGC
33	XI5UPF1	GCCGTATCTGCTCCATCGAA
34	XI5DWR1	GTCACCGCTATCAGCACAGT
35	URA3F1	ATCCGCTCTAACCGAAAAGGAAGGAG
36	XIUPF1	GCCAATTTGTTGGAGTCCGGATC
37	XIDWR1	GAAAGAATTGGCGACACATTGAG
38	X2UPF1	GGAATCTATGTATTGAGTGACAG
39	X2DWNR1	TTGGAGTTATTCCAAGTGTTAGTATT
